# Supplementary material for: Characterization of Three Somatic Mutations in the 3′UTR of RRAS2 and Their Inverse Correlation with Lymphocytosis in Chronic Lymphocytic Leukemia
Source: Cells. 2023 Nov 22;12(23):2687. doi: 10.3390/cells12232687 (PMC10705375; doi:10.3390/cells12232687)
Supplement: Supplementary file 1 [file cells-12-02687-s001.zip]

Archive with 1 entries (1 files):
- cells-2709624-supplementary.xlsx
