# Supplementary material for: Characterization of Three Somatic Mutations in the 3′UTR of RRAS2 and Their Inverse Correlation with Lymphocytosis in Chronic Lymphocytic Leukemia
Source: Cells. 2023 Nov 22;12(23):2687. doi: 10.3390/cells12232687 (PMC10705375; doi:10.3390/cells12232687)
Supplement: Supplementary file 1 [file cells-12-02687-s001.zip › cells-2709624-supplementary.xlsx]

## Sheet: All samples
Sample Number	Donor bio bank	Age (on analysis date)	Gender	Pathology	124 Genotype	Leukocyte count	Lymphocyte count	Platalet count	Fish alterations	Ratios						RRAS2 mRNA expression		HUS-IBSAL
										26T/26G	26G>T mutation	53C/53T	53T>C mutation	180C/180T	180T>C mutation			RRAS2 mRNA expression. Descriptive statistics
1	HUS-IBSAL	70	Male	CLL	GC	75	70	63	Normal	0.0531052	Yes	0.154019	Yes	0.0574561	No	1.9161		Number of values	228
2	HUS-IBSAL	61	Female	CLL	GC	194.91	164	132	13q 28%	0.043587	Yes	0.0497923	No	0.0416802	No	10.927
3	HUS-IBSAL	74	Male	CLL	GG	48.8	-	301	Normal	0.0461493	Yes	0.0615204	Yes	0.0554958	No	5.51925		Minimum	0.1117
4	HUS-IBSAL	74	Male	CLL	GC	14.61	9.88	222	Normal	0.0782727	Yes	0.107133	Yes	0.153364	Yes	2.91037		25% Percentile	1.622
5	HUS-IBSAL	83	Female	MBL	GC	12.4	6.9	282	Normal	0.0984923	Yes	0.185864	Yes	0.0578591	No	1.38373		Median	3.705
6	HUS-IBSAL	83	Male	CLL	GC	51.39	45.34	117	13q 44%	0.0122659	No	0.00617942	No	0.0143528	No	7.04364		75% Percentile	6.083
7	HUS-IBSAL	63	Male	MBL	GC	8.69	5.07	190	13q 27%	0.02967	No	0.026435	No	0.0253759	No	2.65829		Maximum	32.81
8	HUS-IBSAL	62	Male	MBL	CC	17.17	11.38	199	13q 58%	0.0152837	No	0.00536237	No	0.0152794	No	3.0654		Range	32.7
9	HUS-IBSAL	63	Male	MBL	GC	21.4	14.3	184	13q 43%	0.0202083	No	0.0181829	No	0.0146657	No	9.95381
10	HUS-IBSAL	45	Male	CLL	GC	137	130	135	11q 98%	0.0132832	No	0.0134663	No	0.0154373	No	3.39909		95% CI of median
11	HUS-IBSAL	58	Male	MBL	GG	11.93	6.44	208	+12 37%	0.202781	Yes	0.2658	Yes	0.465243	Yes	1.13518		Actual confidence level	0.9602
12	HUS-IBSAL	62	Male	MBL	GG	15.62	11.43	153	+12 30%	0.0273719	No	0.0314681	No	0.0451761	No	2.38907		Lower confidence limit	2.972
13	HUS-IBSAL	62	Female	MBL	GG	6.77	3.92	251	Normal	0.0218065	No	0.0214741	No	0.0376364	No	1.60158		Upper confidence limit	4.614
14	HUS-IBSAL	66	Female	CLL	GG	11.8	7.14	227	13q 38%	0.0101387	No	0.00637509	No	0.00487002	No	5.29543
15	HUS-IBSAL	84	Male	CLL	GC	18.56	14.33	125	Normal	0.0114625	No	0.00525208	No	0.00491899	No	10.6589		Mean	4.733
16	HUS-IBSAL	77	Female	CLL	GG	141	129	230	13q 80%	0.0164861	No	0.00849817	No	0.0142519	No	5.31506		Std. Deviation	4.599
17	HUS-IBSAL	77	Female	MBL	GC	12.7	6.8	289	Normal	0.202306	Yes	0.0989902	Yes	0.775017	Yes	0.88509		Std. Error of Mean	0.3046
18	HUS-IBSAL	74	Female	CLL	GG	48.8	44.6	127	13q 85%	0.0134634	No	0.00828385	No	0.0142493	No	7.24224
19	HUS-IBSAL	50	Female	CLL	GG	22.35	15.43	275	13q 70%	0.0175137	No	0.0141846	No	0.0237704	No	4.99099		Lower 95% CI of mean	4.133
20	HUS-IBSAL	81	Female	MBL	-	15.4	11.1	243	+12 76%, 13q 30%	-	-	-	-	-	-	-		Upper 95% CI of mean	5.333
21	HUS-IBSAL	65	Male	MBL	-	11.9	6.16	163	Normal	-	-	-	-	-	-	-
22	HUS-IBSAL	65	Female	CLL	GC	15.4	13	119	Normal	0.184357	Yes	0.156976	Yes	0.410183	Yes	1.40549		Geometric mean	3.091
23	HUS-IBSAL	51	Male	CLL	GC	14.2	10.3	156	13q 85%	0.0581104	Yes	0.0320086	No	0.0575716	No	8.21157		Geometric SD factor	2.753
24	HUS-IBSAL	55	Male	CLL	CC	22	18.6	144	Normal	0.0224	No	0.020151	No	0.0310309	No	4.81207
25	HUS-IBSAL	81	Male	CLL	GG	45.9	41.1	165	13q 90%	0.0590297	Yes	0.0868867	Yes	0.0564179	No	11.9633		Lower 95% CI of geo. mean	2.708
26	HUS-IBSAL	62	Female	CLL	GC	43.5	41.2	179	13q 81%	0.0259847	No	0.0202396	No	0.0351617	No	8.62025		Upper 95% CI of geo. mean	3.527
27	HUS-IBSAL	66	Female	CLL	GC	116	102	120	13q 63%	0.0272104	No	0.119922	Yes	0.107473	Yes	7.22693
28	HUS-IBSAL	85	Male	CLL	GC	34.04	26.69	216	Normal	0.186854	Yes	0.187674	Yes	0.207219	Yes	8.06647
29	HUS-IBSAL	69	Male	CLL	GG	26.36	22.69	98	13q 84%	0.0297522	No	0.0333971	No	0.0302793	No	6.08356
30	HUS-IBSAL	64	Male	MBL	GC	10.4	6.42	192	Normal	0.263407	Yes	0.436439	Yes	0.481293	Yes	6.82392
31	HUS-IBSAL	82	Male	CLL	GG	26.4	23.2	170	Normal	0.023884	No	0.0218552	No	0.02367	No	3.47811
32	HUS-IBSAL	72	Female	CLL	GC	26.4	21.43	256	Normal	0.0397315	Yes	0.0360173	No	0.0354405	No	2.57947
33	HUS-IBSAL	62	Male	CLL	CC	61.6	52.7	168	Normal	0.00745392	No	0.00362242	No	0.00204992	No	6.08257
34	HUS-IBSAL	80	Female	CLL	GC	21.1	15.2	127	+12 58%	0.0564824	Yes	0.0309075	No	0.0465283	No	1.41884
35	HUS-IBSAL	73	Female	CLL	GG	75.4	62.2	379	+12, +18, +19 (cariotipo)	0.0485478	Yes	0.0477507	No	0.0674655	No	1.27755
36	HUS-IBSAL	74	Female	MBL	-	6.91	3.68	224	13q 33%	-	-	-	-	-	-	-
37	HUS-IBSAL	49	Male	CLL	GG	14.9	11.2	152	Normal	0.0703477	Yes	0.0628228	Yes	0.118519	Yes	1.59359
38	HUS-IBSAL	65	Male	CLL	GC	15.4	9.73	248	13q 64%	0.0611558	Yes	0.18079	Yes	0.155641	Yes	3.40759
39	HUS-IBSAL	84	Female	CLL	CC	74.7	68.5	136	Normal	0.016094	No	0.0171556	No	0.00882423	No	11.2951
40	HUS-IBSAL	74	Female	CLL	GG	118	110	121	Normal	0.128081	Yes	0.179114	Yes	0.133495	Yes	1.26089
41	HUS-IBSAL	73	Male	CLL	GC	94.6	82.3	169	+12 58%	0.0229566	No	0.0122683	No	0.0104665	No	1.93193
42	HUS-IBSAL	61	Female	MBL	GG	12.79	8.51	215	13q 38%	0.0885014	Yes	0.955045	Yes	0.996871	Yes	2.31855
43	HUS-IBSAL	86	Male	CLL	CC	63.3	59.1	107	13q 64%	0.0236733	No	0.0298679	No	0.0237533	No	7.22871
44	HUS-IBSAL	62	Female	CLL	GC	14.1	9.34	139	13q 62%	0.0898901	Yes	0.0787953	Yes	0.172129	Yes	1.10275
45	HUS-IBSAL	73	Female	CLL	GG	14.4	11.7	232	Normal	0.0250223	No	0.0434314	No	0.0225367	No	4.81216
46	HUS-IBSAL	56	Female	MBL	GG	12.72	8.17	305	Normal	0.0287599	No	0.0487361	No	0.0541908	No	1.91594
47	HUS-IBSAL	67	Male	MBL	GC	13.9	7.09	186	Normal	0.118591	Yes	0.142791	Yes	0.0302863	No	0.537463
48	HUS-IBSAL	68	Female	CLL	GG	21.7	14.92	227	Normal	0.0244625	No	0.029881	No	0.0233502	No	2.58809
49	HUS-IBSAL	89	Male	MBL	GG	8.97	5.49	127	Normal	0.029083	No	0.0361515	No	0.0700473	No	4.26931
50	HUS-IBSAL	76	Male	CLL	GC	14.63	12.3	120	Normal	0.0184488	No	0.0294231	No	0.0188018	No	1.83367
51	HUS-IBSAL	51	Male	MBL	GC	10.2	6.76	218	13q 29%	0.0397024	Yes	0.0543213	Yes	0.0360611	No	1.17321
52	HUS-IBSAL	71	Female	MBL	GC	8.41	5.16	286	Normal	0.0664955	Yes	0.0724264	Yes	0.169542	Yes	0.882473
53	HUS-IBSAL	79	Female	CLL	GC	25.28	19.66	293	13q 90%	0.185749	Yes	0.162363	Yes	0.166261	Yes	1.91046
54	HUS-IBSAL	79	Male	MBL	GG	10.6	4.43	201	Normal	0.212358	Yes	0.251392	Yes	0.583018	Yes	1.91795
55	HUS-IBSAL	79	Male	CLL	CC	15.8	12	188	17p 78%	0.0148211	No	0.00907405	No	0.0239996	No	5.76078
56	HUS-IBSAL	63	Female	CLL	CC	88	83.7	174	+12 50%	0.0123058	No	0.00766499	No	0.0260105	No	4.9232
57	HUS-IBSAL	86	Male	CLL	GG	32.9	18.2	169	Normal	0.0543559	Yes	0.059547	Yes	0.0905912	Yes	3.46495
58	HUS-IBSAL	79	Male	CLL	GC	14	9.54	166	13q 36%	0.0315681	No	0.0215176	No	0.0637315	No	6.53144
59	HUS-IBSAL	49	Male	CLL	GG	11.1	7.35	142	Normal	0.0321652	No	0.0769525	Yes	0.0470598	No	0.865684
60	HUS-IBSAL	56	Female	MBL	GC	9.99	5.21	194	13q 92%	0.502059	Yes	0.598195	Yes	1.94681	Yes	2.96746
61	HUS-IBSAL	74	Male	CLL	GG	111	106	140	13q 87%	0.035487	No	0.0317457	No	0.0442427	No	3.10481
62	HUS-IBSAL	76	Male	CLL	GC	15.69	11.37	148	17p 25%	0.0107996	No	0.00406269	No	0.00822217	No	4.94242
63	HUS-IBSAL	74	Female	MBL	GG	18.3	14.5	162	13q 50%	0.0785555	Yes	0.0803283	Yes	0.307885	Yes	1.35573
64	HUS-IBSAL	74	Male	MBL	GC	11.9	7.29	199	Normal	0.150724	Yes	0.115699	Yes	1.36861	Yes	-
65	HUS-IBSAL	83	Female	CLL	GG	43.7	38.9	179	+12 50%	0.0358824	No	0.0186106	No	0.0330569	No	3.30637
66	HUS-IBSAL	59	Female	MBL	GG	11.7	5.58	256	Normal	0.112173	Yes	0.184763	Yes	0.452039	Yes	2.05972
67	HUS-IBSAL	78	Female	CLL	GG	24.6	20.8	145	Normal	0.017334	No	0.00695645	No	0.014507	No	5.47479
68	HUS-IBSAL	77	Male	CLL	GG	49.9	42.8	218	Normal	0.0370664	Yes	0.023969	No	0.0907709	Yes	4.61395
69	HUS-IBSAL	75	Female	CLL	-	243.69	237	54	Normal	-	-	-	-	-	-	-
70	HUS-IBSAL	67	Male	CLL	GC	207	14.7	157	13q 50%	0.650074	Yes	0.355622	Yes	1.369	Yes	1.5956
71	HUS-IBSAL	74	Female	MBL	GC	15.13	9.1	241	Normal	0.188647	Yes	0.307399	Yes	1.09611	Yes	1.95342
72	HUS-IBSAL	78	Female	CLL	GC	55.33	50.21	76	17p 38%	0.0955886	Yes	0.0998579	Yes	0.249415	Yes	3.19652
73	HUS-IBSAL	64	Female	CLL	GC	7.38	1.86	212	13q 100%	0.634788	Yes	0.395526	Yes	1.60707	Yes	-
74	HUS-IBSAL	80	Male	CLL	CC	41.1	38	131	+12 72%	0.0271882	No	0.0262536	No	0.0699789	No	2.7834
75	HUS-IBSAL	52	Male	CLL	GC	326	313	108	del13q 49%	0.0238635	No	0.0178068	No	0.0478029	No	3.95103
76	HUS-IBSAL	60	Male	CLL	GG	217.19	206.25	90	del13q 85%	0.0131086	No	0.010566	No	0.0270122	No	6.10281
77	HUS-IBSAL	67	Male	CLL	GC	92.99	87.37	209	Normal	0.0353703	No	0.0268885	No	0.064779	No	5.85802
78	HUS-IBSAL	67	Female	MBL	GC	9.84	5.05	250	+12 25%	0.265681	Yes	0.253779	Yes	0.663546	Yes	1.47841
79	HUS-IBSAL	61	Male	MBL	GG	13.66	9.88	220	13q 95%	0.0697315	Yes	0.0806595	Yes	0.133684	Yes	5.77389
80	HUS-IBSAL	87	Male	CLL	CC	49.2	45.4	133	13q 64%	0.0303734	No	0.328504	Yes	-	-	4.38313
81	HUS-IBSAL	57	Male	CLL	GC	6.39	3.18	59	17p 20%	0.310923	Yes	0.031379	No	0.864949	Yes	2.93957
82	HUS-IBSAL	75	Male	MBL	GG	26.2	17.5	104	+12 81%	0.0918214	Yes	0.0696027	Yes	0.165636	Yes	1.65355
83	HUS-IBSAL	74	Male	CLL	GG	29	24.3	143	Normal	0.0495593	Yes	0.0279435	No	0.120675	Yes	2.64604
84	HUS-IBSAL	76	Male	CLL	GG	195	181	314	LLC: del13q 80%, del17p 70%; LNH normal	0.023275	No	0.0106426	No	0.0333732	No	7.1855
85	HUS-IBSAL	61	Male	CLL	CC	171	161	1.4	del13q 45%	0.0530952	Yes	0.0671956	Yes	0.116948	Yes	5.98681
86	HUS-IBSAL	82	Male	CLL	GG	86.7	81.6	150	Normal	0.0354095	No	0.0425062	No	0.0397101	No	3.22553
87	HUS-IBSAL	83	Male	CLL	GC	19.97	11.58	147	del13q 90%	0.21583	Yes	0.197822	Yes	-	-	6.07862
88	HUS-IBSAL	82	Male	CLL	GC	12.9	8.99	183	13q 70%	0.26727	Yes	0.319223	Yes	0.461423	Yes	2.04309
89	HUS-IBSAL	72	Female	CLL	GC	25.8	20.9	141	Normal	0.0331215	No	0.035157	No	0.0308049	No	7.31735
90	HUS-IBSAL	50	Male	CLL	GG	42.31	38.56	94	Normal	0.033562	No	0.0354688	No		No	3.34194
91	HUS-IBSAL	81	Male	CLL	GG	89	71	-	+12 46%	0.0139279	No	0.00856056	No	0.0130094	No	1.78177
92	HUS-IBSAL	51	Male	CLL	GG	13.5	8.97	272	Normal	0.014335	No	0.00313943	No	0.0127038	No	5.04655
93	HUS-IBSAL	67	Male	MBL	GG	17.7	15	179	Normal	0.0197825	No	0.0110795	No	0.0102924	No	5.03488
94	HUS-IBSAL	54	Female	CLL	GG	16.4	13.2	180	13q 80%	0.138293	Yes	0.149027	Yes	0.272404	Yes	5.67202
95	HUS-IBSAL	58	Male	CLL	GC	77.26	57.58	-	-	0.0213964	No	0.0174784	No	0.0257153	No	7.75617
96	HUS-IBSAL	88	Male	CLL	GC	27.8	26.4	-	-	0.267477	Yes	0.253187	Yes	0.34355	Yes	5.44823
97	HUS-IBSAL	67	Male	MBL	CC	12.3	8.45	114	13q 35%	0.0177896	No	0.0126444	No	0.020479	No	5.75367
98	HUS-IBSAL	75	Male	CLL	GG	128	115	170	13q 78%	0.0122748	No	0.00501947	No	-	-	5.71975
99	HUS-IBSAL		Female	CLL	CC	-	-	-	-	1.15571	Yes	0.736012	Yes	2.00866	Yes	6.2825
100	HUS-IBSAL	74	Female	CLL	GC	36.9	33.2	-	-	1.19977	Yes	3.11742	Yes	4.86691	Yes	5.67738
101	HUS-IBSAL	54	Female	CLL	GG	115.03	71.66	89	17p 72%	0.0306806	No	0.0180699	No	0.0438669	No	4.80369
102	HUS-IBSAL	71	Male	CLL	CC	103	93	-	11q 97%, 13q 95%	0.0260492	No	0.0076276	No	0.0182919	No	7.4452
103	HUS-IBSAL	75	Male	CLL	GC	104	92	-	-	0.0247426	No	0.00607182	No	0.0176423	No	8.50447
104	HUS-IBSAL	77	Male	CLL	CC	61.25	44.21	-	-	0.0209036	No	0.00107631	No	0.0125781	No	10.8134
105	HUS-IBSAL	72	Male	CLL	GG	16.7	9.69	-	-	0.0295393	No	0.0234414	No	0.0718184	No	4.77215
106	HUS-IBSAL	65	Male	CLL	GC	70	51	-	11q 45%, 13q 80%	0.0667206	Yes	0.0367301	No	0.210859	Yes	7.17606
107	HUS-IBSAL	67	Female	CLL	GC	165.7	155.7	-	-	0.0436035	Yes	0.0289292	No	0.221202	Yes	7.25614
108	HUS-IBSAL		Male	CLL	CC	75.2	68.5	-	-	0.0182238	No	0.00655115	No	0.0427342	No	4.81217
109	HUS-IBSAL	83	Male	CLL	GC	15.59	11.1	-	-	0.210124	Yes	0.240386	Yes	0.630911	Yes	2.26549
110	HUS-IBSAL		Female	CLL	GG	169	120	-	-	0.0262686	No	0.00905052	No	0.046137	No	4.34562
111	HUS-IBSAL	55	Female	CLL	GC	352	-	-	13q 95%	0.169845	Yes	0.166931	Yes	6.07806	Yes	0.914253
112	HUS-IBSAL	79	Female	CLL	GG	219.97	208.14	221	13q 95%	0.0177837	No	0.00910637	No	0.0529411	No	9.63289
113	HUS-IBSAL	61	Female	CLL	GG	146.2	136.2	-	-	0.0110484	No	0.00253387	No	0.120527	Yes	10.971
114	HUS-IBSAL	86	Female	CLL	-	5.1	1.9	-	-	-	-	-	-	-	-	-
115	HUS-IBSAL	44	Female	CLL	GG	60	-	-	-	0.0200184	No	0.0204845	No	0.0140299	No	8.71779
116	HUS-IBSAL		Male	CLL	GC	-	-	-	-	0.0164872	No	0.00340278	No	0.0651759	No	10.0632
117	HUS-IBSAL	74	Female	CLL	GG	-	8	-	-	0.0493852	Yes	0.00246903	No	0.919494	Yes	2.97152
118	HUS-IBSAL	77	Female	CLL	GG	135	126	-	-	0.0659315	Yes	0.0492552	No	0.0846838	No	2.06653
119	HUS-IBSAL	75	Male	CLL	GC	35	19	-	-	0.0714966	Yes	0.0520232	Yes	0.301451	Yes	2.40137
120	HUS-IBSAL	43	Male	CLL	GG	63.52	50.62	-	-	0.0273032	No	0.0580845	Yes	0.137575	Yes	6.12006
121	HUS-IBSAL	63	Female	CLL	GG	50	44	-	13q 95%	0.106236	Yes	0.0547946	Yes	0.127256	Yes	7.12638
122	HUS-IBSAL	82	Female	CLL	GC	142	134	-	-	0.0324259	No	0.0159541	No	0.0848398	No	17.1467
123	HUS-IBSAL	68	Male	CLL	GC	21.3	18.3	-	-	0.0201781	No	0.00196481	No	0.127362	Yes	8.8962
124	HUS-IBSAL	65	Female	CLL	GG	16.2	10.8	234	Normal	0.0261053	No	0.0209473	No	0.0433412	No	7.2393
125	HUS-IBSAL	79	Female	CLL	GG	44.6	38.3	183	13q 90%	0.0475142	Yes	0.0114325	No	0.176786	Yes	6.62655
126	HUS-IBSAL	60	Male	CLL	GG	133.2	102.3	-	-	0.0128757	No	0.012019	No	0.0526492	No	17.0543
127	HUS-IBSAL		Female	CLL	GC	188.4	179.01	-	-	0.183372	Yes	0.101967	Yes	0.223939	Yes	16.7011
128	HUS-IBSAL	73	Male	CLL	GC	127	117	-	-	0.0391971	Yes	0.0216589	No	0.220424	Yes	11.2468
129	HUS-IBSAL	69	Male	CLL	GC	190.6	181.12	-	-	0.0277679	No	0.0100974	No	0.250485	Yes	13.0201
130	HUS-IBSAL	74	Male	CLL	CC	35.79	28	-	+12 47%, 13q 53%	0.0170763	No	0.00341216	No	0.032788	No	6.67834
131	HUS-IBSAL		Male	CLL	GC	114	80.93	-	-	0.0477819	Yes	0.0099742	No	0.259807	Yes	7.91435
132	HUS-IBSAL	64	Female	CLL	GG	133	119	-	-	0.0099132	No	0.004093	No	0.100519	Yes	7.76704
133	HUS-IBSAL	58	Female	CLL	GG	78	62	-	-	0.014613	No	0.013143	No	0.0190585	No	4.63755
134	HUS-IBSAL	86	Male	CLL	GC	100	90	-	-	0.0511082	Yes	0.0277202	No	0.0838434	No	4.08882
135	HUS-IBSAL	51	Female	CLL	GC	60	55	-	-	0.190314	Yes	0.128346	Yes	0.380212	Yes	9.43651
136	HUS-IBSAL	69	Female	MBL	GG	17.4	12.2	267	17p 25%	0.0481682	Yes	0.0217063	No	0.640389	Yes	7.0857
137	HUS-IBSAL	87	Male	CLL	GG	135	125	-	Normal	0.0278987	No	0.00302935	No	0.0872614	Yes	22.699
138	HUS-IBSAL	59	Male	CLL	GG	8.46	6.82	-	-	0.0273904	No	0.0178737	No	0.789592	Yes	4.92132
139	HUS-IBSAL	87	Male	CLL	GC	23.6	14.58	-	-	0.0343043	No	0.0189228	No	0.474309	Yes	5.9225
140	HUS-IBSAL	84	Male	CLL	GG	117.72	101.38	-	-	0.019343	No	0.00105149	No	0.0516574	No	17.1995
141	HUS-IBSAL	52	Male	CLL	GG	24.73	18.21	224	11q 59%	0.0745215	Yes	5.25084	Yes	1.11571	Yes	0.382062
142	HUS-IBSAL	77	Male	SLL	GC	6.09	3.38	-	-	0.0829055	Yes	8.02919	Yes	2.74837	Yes	0.954569
143	HUS-IBSAL	57	Male	CLL	GG	94.5	91.2	-	-	0.0135646	No	0.0957263	Yes	0.0329741	No	20.9674
144	HUS-IBSAL	66	Male	CLL	CC	50.27	40.1	-	-	0.0150202	No	0.252452	Yes	0.0556456	No	14.1961
145	HUS-IBSAL	66	Female	CLL	GC	93.13	82.2	-	13q 95%	0.0656003	Yes	0.443366	Yes	0.140331	Yes	14.9423
146	HUS-IBSAL	69	Male	CLL	GG	12.2	6	-	-	0.135	Yes	3.20647	Yes	1.24012	Yes	3.90292
147	HUS-IBSAL	56	Male	CLL	GC	76.07	58.8	-	-	0.00835572	No	0.674705	Yes	0.196235	Yes	32.8089
148	HUS-IBSAL	53	Male	MBL	CC	11.1	5.44	286	Normal	0.0676274	Yes	1.51314	Yes	0.43987	Yes	6.91427
149	HUS-IBSAL	54	Male	MBL	GC	13	9.34	252	13q 76%	0.0737739	Yes	0.42942	Yes	0.0763562	No	11.1343
150	HUS-IBSAL	66	Male	CLL	GG	62.72	47.1	-	-	0.0786284	Yes	0.845573	Yes	0.085365	Yes	2.29472
151	HUS-IBSAL	76	Female	CLL	GC	26.6	25	-	-	0.411934	Yes	0.920066	Yes	0.439816	Yes	0.980665
152	HUS-IBSAL	78	Male	CLL	GG	237.02	229.51	198	13q 79%	0.185027	Yes	0.279498	Yes	0.192712	Yes	5.23927
153	HUS-IBSAL	49	Male	CLL	CC	56.6	45.8	-	-	0.112755	Yes	0.383903	Yes	0.130424	Yes	3.66278
154	HUS-IBSAL	63	Female	CLL	GC	?	?	-	-	0.240863	Yes	8.95372	Yes	0.936358	Yes	4.30892
155	HUS-IBSAL	54	Male	CLL	GC	42.99	37.08	-	-	0.0253768	No	0.630394	Yes	0.0629633	No	3.74194
156	HUS-IBSAL	56	Male	CLL	GC	273	259.35	-	-	0.0668644	Yes	0.370283	Yes	0.0836105	No	5.57014
157	HUS-IBSAL	72	Male	CLL	GC	70.6	64.1	195	+12 85%	0.0407942	Yes	0.168637	Yes	0.0482797	No	2.40194
158	HUS-IBSAL	59	Female	CLL	GG	18.19	14.2	343	Normal	0.0751428	Yes	0.321049	Yes	0.0917008	Yes	5.2664
159	HUS-IBSAL	57	Male	CLL	CC	26.73	23.5	141	Normal	0.057821	Yes	0.159708	Yes	0.0608754	No	4.3107
160	HUS-IBSAL	51	Male	CLL	GC	389.1	341.4	-	13q 98%	0.0612482	Yes	0.126938	Yes	0.0404784	No	4.87918
161	HUS-IBSAL	76	Male	CLL	GC	57.01	49.5	-	13q 75%	0.0831279	Yes	0.435739	Yes	0.0889996	Yes	2.43919
162	HUS-IBSAL	73	Female	CLL	GG	56	50	-	Normal	0.107211	Yes	0.245434	Yes	0.15666	Yes	4.94286
163	HUS-IBSAL	65	Female	CLL	GG	52.44	46	-	-	0.0145126	No	0.421646	Yes	0.141366	Yes	4.60979
164	HUS-IBSAL	73	Female	MBL	GG	11.9	5.07	333	-	0.0236064	No	11.3637	Yes	4.02551	Yes	3.7355
165	HUS-IBSAL	76	Male	CLL	GG	167.13	127.56	-	-	0.135089	Yes	0.777018	Yes	0.283521	Yes	3.17022
166	HUS-IBSAL	78	Female	CLL	GG	34.6	32	-	-	0.0944805	Yes	0.348353	Yes	0.226443	Yes	4.72852
167	HUS-IBSAL		Male	CLL	GC	138	126	-	-	0.217017	Yes	0.398238	Yes	0.136146	Yes	6.47614
168	HUS-IBSAL	58	Male	CLL	GG	57.83	49.19	-	-	0.141352	Yes	0.13926	Yes	0.0612527	No	5.44513
169	HUS-IBSAL		Male	CLL	GC	103	68.3	-	-	0.0246912	No	0.090104	Yes	0.0240164	No	7.69368
170	HUS-IBSAL	78	Female	CLL	GC	-	-	-	-	0.0355967	No	0.540173	Yes	0.041312	No	5.18447
171	HUS-IBSAL	67	Male	CLL	GG	61.9	57.2	-	-	0.0264205	No	0.297706	Yes	0.0512838	No	5.04786
172	HUS-IBSAL		Female	CLL	GC	-	100	-	-	0.0512277	Yes	0.336702	Yes	0.0404808	No	5.63857
173	HUS-IBSAL	36	Male	CLL	GC	15.7	10.7	239	17p 20%, +12 50%	0.0377328	Yes	0.448561	Yes	0.135013	Yes	2.65127
174	HUS-IBSAL	65	Female	CLL	GC	100	98	-	-	0.048463	Yes	0.110609	Yes	0.0513579	No	3.7923
175	HUS-IBSAL	76	Female	CLL	GC	9.63	3.59	-	-	0.302392	Yes	0.338348	Yes	0.244223	Yes	2.75745
176	HUS-IBSAL	54	Male	CLL	GG	40.9	37.67	-	11q 80%, 13q 60%	0.0835641	Yes	0.340367	Yes	0.151084	Yes	4.77545
177	HUS-IBSAL	62	Male	CLL	GG	79.54	67.14	-	-	0.0330765	No	0.141987	Yes	0.0621904	No	5.34719
178	HUS-IBSAL	69	Female	CLL	GC	20	13.4	275	Normal	0.1113	Yes	3.89625	Yes	0.700455	Yes	1.87654
179	HUS-IBSAL	77	Female	CLL	GC	66.4	61.088	-	Normal	0.168897	Yes	0.70256	Yes	0.205662	Yes	3.97321
180	HUS-IBSAL	79	Female	CLL	GG	145	135	88.6	11q 96%	0.0142366	No	0.470194	Yes	0.114886	Yes	0.744573
181	HUS-IBSAL	74	Female	CLL	GC	5.52	1.69	140	+12 70%, 13q 80%	0.0507448	Yes	3.90203	Yes	0.580413	Yes	0.267091
182	HUS-IBSAL	69	Female	CLL	CC	3.9	2.27	167	Normal	0.0284545	No	3.28321	Yes	0.127228	Yes	0.839715
183	HUS-IBSAL	81	Male	CLL	CC	18.87	11.74	158	Normal	0.0345849	No	2.04889	Yes	0.277674	Yes	0.285014
184	HUS-IBSAL	63	Female	CLL	GG	4.63	2.5	128	11q 60%, 13q 70%	0.0187541	No	1.08331	Yes	0.0679831	No	0.76153
185	HUS-IBSAL	87	Male	CLL	GG	235	216	66.8	17p 68%	0.0498423	Yes	0.797665	Yes	0.0981546	Yes	1.24391
186	HUS-IBSAL	79	Male	MBL	GG	12.26	8.14	194	13q 80%	0.0258274	No	1.60894	Yes	0.09244	Yes	2.71916
187	HUS-IBSAL	58	Male	MBL	GC	14.3	8.11	302	-	0.0832096	Yes	1.83671	Yes	0.392006	Yes	0.625634
188	HUS-IBSAL	67	Female	MBL	GC	12.1	4.12	187	-	0.0289792	No	4.10362	Yes	0.808248	Yes	1.00197
189	HUS-IBSAL	79	Male	CLL	GC	25.24	7.55	129	17p 25%	0.0316901	No	0.443518	Yes	0.0824443	No	1.01819
190	HUS-IBSAL	54	Male	CLL	GG	10.88	2.86	305	11q 70%	0.0791157	Yes	7.23429	Yes	6.05367	Yes	0.415474
191	HUS-IBSAL	45	Male	SLL	GC	4.66	1.22	256	11q 75%	0.174298	Yes	4.33573	Yes	0.96364	Yes	0.111708
192	HUS-IBSAL	79	Female	MBL	GC	18.4	15.1	195	13q 35%	0.0184956	No	0.220087	Yes	0.0568964	No	0.563638
193	HUS-IBSAL	76	Female	CLL	GG	33.83	28.44	315	+12, +18, +19	0.0490828	Yes	0.434917	Yes	0.13949	Yes	0.46416
194	HUS-IBSAL	54	Male	CLL	GC	6.96	4.02	164	13q 80%	0.0264935	No	1.16158	Yes	0.220155	Yes	0.252749
195	HUS-IBSAL	78	Female	CLL	GG	27	22.3	174	Normal	0.0188659	No	0.720053	Yes	0.125767	Yes	3.67529
196	HUS-IBSAL	58	Male	CLL	GC	48.3	43.1	115	13q 52%	0.0418859	Yes	0.520883	Yes	0.198799	Yes	1.28803
197	HUS-IBSAL	65	Male	CLL	GC	27.1	18.7	284	Normal	0.0262051	No	0.802647	Yes	0.105635	Yes	0.703327
198	HUS-IBSAL	49	Male	CLL	GC	77.6	68.9	217	Normal	0.0477511	Yes	0.521112	Yes	0.180248	Yes	2.26703
199	HUS-IBSAL	58	Female	MBL	GG	6.1	3.29	125	Normal	0.0473691	Yes	1.96707	Yes	0.139224	Yes	0.195066
200	HUS-IBSAL	76	Female	CLL	GG	136.7	68	210	+12 55%	0.027504	No	0.385396	Yes	0.00582758	No	2.32
201	HUS-IBSAL	76	Female	CLL	GG	-	-	-	-	0.0682459	Yes	0.05364	Yes	0.210046	Yes	1.61095
202	HUS-IBSAL	71	Male	CLL	GC	6.87	1.94	235	13q 80%	0.173303	Yes	0.274505	Yes	0.96045	Yes	7.69788
203	HUS-IBSAL	51	Male	CLL	GG	67.69	55.7	61	Normal	0.0128091	No	0.0220102	No	0.0391371	No	1.57788
204	HUS-IBSAL	47	Female	MBL	CC	11.89	5.7	229	+12 16%	0.0841946	Yes	0.0381197	No	0.136635	Yes	2.65534
205	HUS-IBSAL	82	Male	CLL	GG	5.4	1.25	210	-	0.0222698	No	0.0237098	No	3.32758	Yes	1.49857
206	HUS-IBSAL	74	Female	CLL	GC	16.26	10.33	270	Normal	0.0146026	No	0.0178868	No	0.0281007	No	1.16038
207	HUS-IBSAL	75	Male	SLL	GC	10.07	4.68	81	Normal	0.112254	Yes	0.0502966	Yes	0.565869	Yes	2.68824
208	HUS-IBSAL	72	Male	CLL	GC	43.57	30.17	177	ATM 80%, 13q 80%	0.00882859	No	0.00749789	No	0.0256011	No	1.37638
209	HUS-IBSAL	65	Male	MBL	GC	11	5.62	239	-	0.376713	Yes	0.244366	Yes	1.0019	Yes	7.74706
210	HUS-IBSAL	73	Male	CLL	GG	20.85	18.5	162	Normal	0.0366599	Yes	0.013489	No	0.0727013	No	5.3012
211	HUS-IBSAL	45	Male	CLL	CC	191.8	145.7	138	Normal	0.00678787	No	0.00620887	No	0.014193	No	1.79722
212	HUS-IBSAL	80	Female	CLL	GC	16.09	9.43	55	13q 98%	0.0109866	No	0.00367491	No	0.0180516	No	2.49583
213	HUS-IBSAL	47	Female	CLL	GG	63.2	53	216	13q 80%	0.00690741	No	0.0047555	No	0.205512	Yes	2.95531
214	HUS-IBSAL	46	Female	CLL	GG	32.89	22.66	286	13q 35%, +12 15%	0.0772348	Yes	0.0149902	No	0.0410538	No	3.85794
215	HUS-IBSAL	86	Male	CLL	GC	10.76	6.55	217	Normal	0.0379309	Yes	0.0123767	No	0.0890017	Yes	3.55481
216	HUS-IBSAL	55	Female	MBL	GG	14.6	9.71	265	13q 30%	0.0173278	No	0.00322229	No	0.0300305	No	3.11199
217	HUS-IBSAL	60	Male	CLL	CC	24.99	18.2	169	13q 65%	0.0312952	No	0.0213791	No	0.0290302	No	4.16711
218	HUS-IBSAL	75	Male	CLL	CC	21.62	15.68	166	Normal	0.0590377	Yes	0.0297406	No	0.20546	Yes	2.75982
219	HUS-IBSAL	78	Female	CLL	GC	18.38	14.59	283	13q 52%	0.0365906	No	0.0308056	No	0.0382979	No	1.48102
220	HUS-IBSAL	71	Male	CLL	CC	7.54	0.58	205	+12 30%	0.120926	Yes	0.0139972	No	1.13261	Yes	31.8456
221	HUS-IBSAL	55	Male	CLL	GC	16.52	11.97	150	Normal*	0.0411476	Yes	0.0443924	No	0.0644525	No	1.0055
222	HUS-IBSAL	56	Male	SLL	CC	14.89	8.42	233	+12 37%	0.0252502	No	0.0164394	No	0.0625831	No	0.401561
223	HUS-IBSAL	56	Male	CLL	GC	13.6	8.16	365	+12 76%	0.0146613	No	0.015683	No	0.014197	No	0.384179
224	HUS-IBSAL	74	Female	CLL	GC	46.25	35.84	306	Normal	0.0244942	No	0.0269796	No	0.0608782	No	0.345231
225	HUS-IBSAL	56	Male	CLL	CC	4.46	1.71	186	+12 37%	0.15303	Yes	0.053435	Yes	0.530835	Yes	1.91309
226	HUS-IBSAL	52	Male	CLL	GG	60.62	52.39	107	Normal	0.0607963	Yes	0.0334694	No	3.17697	Yes	0.411691
227	HUS-IBSAL	75	Male	CLL	GC	8.46	3.71	77	Normal	0.0330772	No	0.0213153	No	0.0673366	No	0.465084
228	HUS-IBSAL	59	Male	SLL	GC	10.55	4.93	122	-	0.0438886	Yes	0.0259997	No	0.0885117	Yes	0.518595
229	HUS-IBSAL	75	Male	CLL	GG	19.48	10.97	158	Normal	0.0279314	No	0.0122957	No	0.0347955	No	0.414958
230	HUS-IBSAL	82	Male	CLL	GG	28.75	17.77	102	Normal	0.0191045	No	0.0058365	No	0.0244862	No	0.63326
231	HUS-IBSAL	81	Female	CLL	GC	-	-	-	13q 98%	0.110624	Yes	0.158618	Yes	0.461606	Yes	2.38159
232	HUS-IBSAL	78	Male	CLL	GC	14.75	9.53	142	13q 77%	0.0262068	No	0.0137672	No	0.0790312	No	1.16215
233	HUS-IBSAL	50	Male	CLL	GC	153.4	115	172	Normal	0.0201018	No	0.0228338	No	0.0689152	No	0.289632
234	HUS-IBSAL	54	Female	CLL	-	5.84	3.25	120	ATM 10%	-	-	-	-	-	-	-
235	HUS-IBSAL	73	Female	CLL	GC	12.7	8.57	118	Normal	0.0313048	No	0.112564	Yes	0.275305	Yes	0.456771
236	HUS-IBSAL	73	Male	CLL	GG	7.73	5.48	242	Normal	0.0271304	No	0.0161296	No	0.0467002	No	1.20187
237	HUS-IBSAL	82	Female	MBL	GC	11.25	6.13	207	-	0.0613842	Yes	0.0322053	No	0.0999739	Yes	-
238	HUS-IBSAL	46	Male	SLL	GC	4.91	1.67	242	11q 75%	0.0559665	Yes	0.0731959	Yes	0.244269	Yes	-
239	HUS-IBSAL	76	Female	CLL	GC	229.3	170.1	54	-	0.0147603	No	0.0161232	No	0.0341485	No	-
240	HUS-IBSAL	75	Male	SLL	GG	5.39	3.38	107	-	0.0362905	No	0.0289102	No	0.0654411	No	-
241	CBMSO	41	Male	Healthy	GG	-	-	-	-	-	-	-	-	-	-	-
242	CBMSO	25	Female	Healthy	GG	-	-	-	-	-	-	-	-	-	-	-
243	CBMSO	29	Female	Healthy	CC	-	-	-	-	-	-	-	-	-	-	-
244	CBMSO	45	Female	Healthy	GG	-	-	-	-	-	-	-	-	-	-	-
245	CBMSO	39	Female	Healthy	GC	-	-	-	-	-	-	-	-	-	-	-
246	CBMSO	42	Female	Healthy	GC	-	-	-	-	-	-	-	-	-	-	-
247	CBMSO	23	Female	Healthy	GG	-	-	-	-	-	-	-	-	-	-	-
248	CBMSO	45	Female	Healthy	GG	-	-	-	-	-	-	-	-	-	-	-
249	CBMSO	32	Male	Healthy	GG	-	-	-	-	-	-	-	-	-	-	-
250	CBMSO	40	Female	Healthy	GC	-	-	-	-	-	-	-	-	-	-	-
251	CBMSO	28	Female	Healthy	GC	-	-	-	-	-	-	-	-	-	-	-
252	CBMSO	29	Male	Healthy	GC	-	-	-	-	-	-	-	-	-	-	-
253	CBMSO	36	Female	Healthy	GG	-	-	-	-	-	-	-	-	-	-	-
254	CBMSO	27	Female	Healthy	GC	-	-	-	-	-	-	-	-	-	-	-
255	CBMSO	23	Male	Healthy	GG	-	-	-	-	-	-	-	-	-	-	-
256	CBMSO	27	Male	Healthy	GC	-	-	-	-	-	-	-	-	-	-	-
257	CBMSO	65	Female	Healthy	GC	-	-	-	-	-	-	-	-	-	-	-
258	CBMSO	27	Female	Healthy	GG	-	-	-	-	-	-	-	-	-	-	-
259	CBMSO	20	Female	Healthy	CC	-	-	-	-	-	-	-	-	-	-	-
260	CBMSO	33	Male	Healthy	GG	-	-	-	-	-	-	-	-	-	-	-
261	CBMSO	26	Female	Healthy	CC	-	-	-	-	-	-	-	-	-	-	-
262	CBMSO	56	Female	Healthy	GC	-	-	-	-	-	-	-	-	-	-	-
263	CBMSO	40	Female	Healthy	GC	-	-	-	-	-	-	-	-	-	-	-
264	CBMSO	33	Female	Healthy	GG	-	-	-	-	-	-	-	-	-	-	-
265	CBMSO	29	Male	Healthy	GC	-	-	-	-	-	-	-	-	-	-	-
266	CBMSO	29	Female	Healthy	GC	-	-	-	-	-	-	-	-	-	-	-
267	CBMSO	24	Male	Healthy	CC	-	-	-	-	-	-	-	-	-	-	-
268	CBMSO	27	Female	Healthy	GC	-	-	-	-	-	-	-	-	-	-	-
269	CBMSO	28	Female	Healthy	GG	-	-	-	-	-	-	-	-	-	-	-
270	CBMSO	48	Female	Healthy	GC	-	-	-	-	-	-	-	-	-	-	-
271	CBMSO	30	Male	Healthy	GG	-	-	-	-	-	-	-	-	-	-	-
272	CBMSO	40	Female	Healthy	GG	-	-	-	-	-	-	-	-	-	-	-
273	CBMSO	24	Male	Healthy	GC	-	-	-	-	-	-	-	-	-	-	-
274	CBMSO	27	Male	Healthy	GG	-	-	-	-	-	-	-	-	-	-	-
275	CBMSO	36	Male	Healthy	GG	-	-	-	-	-	-	-	-	-	-	-
276	CBMSO	36	Male	Healthy	GC	-	-	-	-	-	-	-	-	-	-	-
277	CBMSO	24	Male	Healthy	GC	-	-	-	-	-	-	-	-	-	-	-
278	CBMSO	63	Female	Healthy	GG	-	-	-	-	-	-	-	-	-	-	-
279	CBMSO	27	Male	Healthy	CC	-	-	-	-	-	-	-	-	-	-	-
280	CBMSO	60	Female	Healthy	GC	-	-	-	-	-	-	-	-	-	-	-
281	CBMSO	54	Female	Healthy	GC	-	-	-	-	-	-	-	-	-	-	-
282	CBMSO	21	Female	Healthy	GC	-	-	-	-	-	-	-	-	-	-	-
283	CBMSO	26	Female	Healthy	GG	-	-	-	-	-	-	-	-	-	-	-
284	CBMSO	39	Female	Healthy	GC	-	-	-	-	-	-	-	-	-	-	-
285	CBMSO	32	Female	Healthy	GG	-	-	-	-	-	-	-	-	-	-	-
286	CBMSO	38	Female	Healthy	GG	-	-	-	-	-	-	-	-	-	-	-
287	CBMSO	24	Male	Healthy	GG	-	-	-	-	-	-	-	-	-	-	-
288	CBMSO	29	Male	Healthy	GC	-	-	-	-	-	-	-	-	-	-	-
289	CBMSO	16	Female	Healthy	GG	-	-	-	-	-	-	-	-	-	-	-
290	CBMSO	20	Female	Healthy	GG	-	-	-	-	-	-	-	-	-	-	-
291	CBMSO	20	Female	Healthy	GC	-	-	-	-	-	-	-	-	-	-	-
292	CBMSO	20	Male	Healthy	GC	-	-	-	-	-	-	-	-	-	-	-
293	CBMSO	20	Female	Healthy	GC	-	-	-	-	-	-	-	-	-	-	-
294	CBMSO	19	Male	Healthy	GC	-	-	-	-	-	-	-	-	-	-	-
295	CBMSO	20	Male	Healthy	GC	-	-	-	-	-	-	-	-	-	-	-
296	CBMSO	19	Female	Healthy	CC	-	-	-	-	-	-	-	-	-	-	-
297	CBMSO	24	Male	Healthy	GG	-	-	-	-	-	-	-	-	-	-	-
298	CBMSO	24	Male	Healthy	GG	-	-	-	-	-	-	-	-	-	-	-
299	CBMSO	29	Female	Healthy	GG	-	-	-	-	-	-	-	-	-	-	-
300	CBMSO	24	Female	Healthy	GC	-	-	-	-	-	-	-	-	-	-	-
301	CBMSO	25	Male	Healthy	GG	-	-	-	-	-	-	-	-	-	-	-
302	CBMSO	46	Male	Healthy	GG	-	-	-	-	-	-	-	-	-	-	-
303	CBMSO	33	Male	Healthy	GG	-	-	-	-	-	-	-	-	-	-	-
304	CBMSO	27	Male	Healthy	GG	-	-	-	-	-	-	-	-	-	-	-
305	CBMSO	35	Male	Healthy	CC	-	-	-	-	-	-	-	-	-	-	-
306	CBMSO	63	Male	Healthy	GG	-	-	-	-	-	-	-	-	-	-	-
307	CBMSO	25	Female	Healthy	GG	-	-	-	-	-	-	-	-	-	-	-
308	CBMSO	22	Female	Healthy	GC	-	-	-	-	-	-	-	-	-	-	-
309	CBMSO	32	Male	Healthy	GG	-	-	-	-	-	-	-	-	-	-	-
310	CBMSO	55	Female	Healthy	GC	-	-	-	-	-	-	-	-	-	-	-
311	CBMSO	45	Female	Healthy	GC	-	-	-	-	-	-	-	-	-	-	-
312	CBMSO	30	Male	Healthy	CC	-	-	-	-	-	-	-	-	-	-	-
313	CBMSO	20	Female	Healthy	GC	-	-	-	-	-	-	-	-	-	-	-
314	CBMSO	21	Female	Healthy	GC	-	-	-	-	-	-	-	-	-	-	-
315	CBMSO	38	Female	Healthy	GG	-	-	-	-	-	-	-	-	-	-	-
316	CBMSO	59	Male	Healthy	GC	-	-	-	-	-	-	-	-	-	-	-
317	CBMSO	26	Female	Healthy	GC	-	-	-	-	-	-	-	-	-	-	-
318	CBMSO	55	Male	Healthy	GC	-	-	-	-	-	-	-	-	-	-	-
319	CBMSO	26	Female	Healthy	GC	-	-	-	-	-	-	-	-	-	-	-
320	CBMSO	31	Female	Healthy	CC	-	-	-	-	-	-	-	-	-	-	-
321	CBMSO	35	Male	Healthy	GG	-	-	-	-	-	-	-	-	-	-	-
322	CBMSO	24	Female	Healthy	GG	-	-	-	-	-	-	-	-	-	-	-
323	CBMSO	20	Female	Healthy	GC	-	-	-	-	-	-	-	-	-	-	-
324	CBMSO	48	Male	Healthy	GC	-	-	-	-	-	-	-	-	-	-	-
325	CBMSO	20	Male	Healthy	GC	-	-	-	-	-	-	-	-	-	-	-
326	CBMSO	36	Female	Healthy	GC	-	-	-	-	-	-	-	-	-	-	-
327	CBMSO	22	Female	Healthy	GC	-	-	-	-	-	-	-	-	-	-	-
328	CBMSO	24	Female	Healthy	GC	-	-	-	-	-	-	-	-	-	-	-
329	CBMSO	21	Female	Healthy	GC	-	-	-	-	-	-	-	-	-	-	-
330	CBMSO	22	Female	Healthy	GG	-	-	-	-	-	-	-	-	-	-	-
331	CBMSO	51	Male	Healthy	GC	-	-	-	-	-	-	-	-	-	-	-
332	CBMSO	25	Male	Healthy	GC	-	-	-	-	-	-	-	-	-	-	-
333	CBMSO	27	Male	Healthy	-	-	-	-	-	-	-	-	-	-	-	-
334	CBMSO	27	Female	Healthy	GG	-	-	-	-	-	-	-	-	-	-	-
335	CBMSO	24	Female	Healthy	GC	-	-	-	-	-	-	-	-	-	-	-
336	CBMSO	39	Female	Healthy	GC	-	-	-	-	-	-	-	-	-	-	-
337	CBMSO	56	Female	Healthy	GC	-	-	-	-	-	-	-	-	-	-	-
338	CBMSO	29	Female	Healthy	GG	-	-	-	-	-	-	-	-	-	-	-
339	CBMSO	24	Female	Healthy	GG	-	-	-	-	-	-	-	-	-	-	-
340	CBMSO	31	Male	Healthy	GC	-	-	-	-	-	-	-	-	-	-	-
341	CBMSO	27	Female	Healthy	GG	-	-	-	-	-	-	-	-	-	-	-
342	CBMSO	32	Male	Healthy	GG	-	-	-	-	-	-	-	-	-	-	-
343	CBMSO	37	Female	Healthy	GC	-	-	-	-	-	-	-	-	-	-	-
344	CBMSO	56	Female	Healthy	GG	-	-	-	-	-	-	-	-	-	-	-
345	CBMSO	28	Male	Healthy	GG	-	-	-	-	-	-	-	-	-	-	-
346	CBMSO	27	Male	Healthy	GG	-	-	-	-	-	-	-	-	-	-	-
347	CBMSO	42	Male	Healthy	GG	-	-	-	-	-	-	-	-	-	-	-
348	CBMSO	36	Male	Healthy	GG	-	-	-	-	-	-	-	-	-	-	-
349	CBMSO	25	Male	Healthy	GC	-	-	-	-	-	-	-	-	-	-	-
350	CBMSO	24	Male	Healthy	GC	-	-	-	-	-	-	-	-	-	-	-
351	CBMSO	25	Male	Healthy	GC	-	-	-	-	-	-	-	-	-	-	-
352	CBMSO	34	Female	Healthy	GC	-	-	-	-	-	-	-	-	-	-	-
353	CBMSO	57	Male	Healthy	-	-	-	-	-	-	-	-	-	-	-	-
354	CBMSO	26	Female	Healthy	GG	-	-	-	-	-	-	-	-	-	-	-
355	CBMSO	27	Female	Healthy	GC	-	-	-	-	-	-	-	-	-	-	-
356	CBMSO	31	Female	Healthy	-	-	-	-	-	-	-	-	-	-	-	-
357	CBMSO	29	Female	Healthy	GC	-	-	-	-	-	-	-	-	-	-	-
358	CBMSO	51	Female	Healthy	GC	-	-	-	-	-	-	-	-	-	-	-
359	CBMSO	25	Female	Healthy	-	-	-	-	-	-	-	-	-	-	-	-
360	CBMSO	24	Female	Healthy	-	-	-	-	-	-	-	-	-	-	-	-
361	CBMSO	23	Male	Healthy	GG	-	-	-	-	-	-	-	-	-	-	-
362	CBMSO	28	Female	Healthy	-	-	-	-	-	-	-	-	-	-	-	-
363	CBMSO	31	Female	Healthy	GC	-	-	-	-	-	-	-	-	-	-	-
364	CBMSO	27	Male	Healthy	GC	-	-	-	-	-	-	-	-	-	-	-
365	CBMSO	27	Female	Healthy	-	-	-	-	-	-	-	-	-	-	-	-
366	CBMSO	25	Male	Healthy	GC	-	-	-	-	-	-	-	-	-	-	-
367	CBMSO	29	Male	Healthy	GC	-	-	-	-	-	-	-	-	-	-	-
368	CBMSO	55	Male	Healthy	-	-	-	-	-	-	-	-	-	-	-	-
369	CBMSO	14	Male	Healthy	GG	-	-	-	-	-	-	-	-	-	-	-
370	CBMSO	55	Female	Healthy	GG	-	-	-	-	-	-	-	-	-	-	-
371	CBMSO	51	Male	Healthy	GG	-	-	-	-	-	-	-	-	-	-	-
372	CBMSO	84	Male	Healthy	GC	-	-	-	-	-	-	-	-	-	-	-
373	CBMSO	57	Female	Healthy	GG	-	-	-	-	-	-	-	-	-	-	-
374	CBMSO	53	Female	Healthy	GG	-	-	-	-	-	-	-	-	-	-	-
375	CBMSO	16	Male	Healthy	GG	-	-	-	-	-	-	-	-	-	-	-
376	CBMSO	51	Male	Healthy	GG	-	-	-	-	-	-	-	-	-	-	-
377	IMIM - Barcelona	43	Female	Healthy	GC	-	-	-	-	-	-	-	-	-	-	-
378	IMIM - Barcelona	41	Male	Healthy	GC	-	-	-	-	-	-	-	-	-	-	-
379	IMIM - Barcelona	45	Female	Healthy	GC	-	-	-	-	-	-	-	-	-	-	-
380	IMIM - Barcelona	38	Female	Healthy	GG	-	-	-	-	-	-	-	-	-	-	-
381	IMIM - Barcelona	37	Female	Healthy	CC	-	-	-	-	-	-	-	-	-	-	-
382	IMIM - Barcelona	37	Female	Healthy	CC	-	-	-	-	-	-	-	-	-	-	-
383	IMIM - Barcelona	37	Female	Healthy	GC	-	-	-	-	-	-	-	-	-	-	-
384	IMIM - Barcelona	45	Female	Healthy	CC	-	-	-	-	-	-	-	-	-	-	-
385	IMIM - Barcelona	35	Female	Healthy	GC	-	-	-	-	-	-	-	-	-	-	-
386	IMIM - Barcelona	35	Female	Healthy	GC	-	-	-	-	-	-	-	-	-	-	-
387	IMIM - Barcelona	35	Female	Healthy	GC	-	-	-	-	-	-	-	-	-	-	-
388	IMIM - Barcelona	46	Female	Healthy	GC	-	-	-	-	-	-	-	-	-	-	-
389	IMIM - Barcelona	36	Male	Healthy	GC	-	-	-	-	-	-	-	-	-	-	-
390	IMIM - Barcelona	36	Male	Healthy	GC	-	-	-	-	-	-	-	-	-	-	-
391	IMIM - Barcelona	36	Male	Healthy	GC	-	-	-	-	-	-	-	-	-	-	-
392	IMIM - Barcelona	36	Female	Healthy	CC	-	-	-	-	-	-	-	-	-	-	-
393	IMIM - Barcelona	36	Female	Healthy	GG	-	-	-	-	-	-	-	-	-	-	-
394	IMIM - Barcelona	36	Female	Healthy	GG	-	-	-	-	-	-	-	-	-	-	-
395	IMIM - Barcelona	35	Male	Healthy	CC	-	-	-	-	-	-	-	-	-	-	-
396	IMIM - Barcelona	36	Female	Healthy	GG	-	-	-	-	-	-	-	-	-	-	-
397	IMIM - Barcelona	36	Female	Healthy	CC	-	-	-	-	-	-	-	-	-	-	-
398	IMIM - Barcelona	36	Female	Healthy	GC	-	-	-	-	-	-	-	-	-	-	-
399	IMIM - Barcelona	36	Female	Healthy	CC	-	-	-	-	-	-	-	-	-	-	-
400	IMIM - Barcelona	36	Female	Healthy	GG	-	-	-	-	-	-	-	-	-	-	-
401	IMIM - Barcelona	36	Female	Healthy	GC	-	-	-	-	-	-	-	-	-	-	-
402	IMIM - Barcelona	35	Male	Healthy	GC	-	-	-	-	-	-	-	-	-	-	-
403	IMIM - Barcelona	36	Male	Healthy	GC	-	-	-	-	-	-	-	-	-	-	-
404	IMIM - Barcelona	51	Female	Healthy	GC	-	-	-	-	-	-	-	-	-	-	-
405	IMIM - Barcelona	42	Female	Healthy	GG	-	-	-	-	-	-	-	-	-	-	-
406	IMIM - Barcelona	40	Female	Healthy	GG	-	-	-	-	-	-	-	-	-	-	-
407	IMIM - Barcelona	44	Female	Healthy	GC	-	-	-	-	-	-	-	-	-	-	-
408	IMIM - Barcelona	37	Female	Healthy	GG	-	-	-	-	-	-	-	-	-	-	-
409	IMIM - Barcelona	32	Male	Healthy	GC	-	-	-	-	-	-	-	-	-	-	-
410	IMIM - Barcelona	32	Male	Healthy	GG	-	-	-	-	-	-	-	-	-	-	-
411	IMIM - Barcelona	34	Female	Healthy	GC	-	-	-	-	-	-	-	-	-	-	-
412	IMIM - Barcelona	31	Female	Healthy	GG	-	-	-	-	-	-	-	-	-	-	-
413	IMIM - Barcelona	46	Female	Healthy	CC	-	-	-	-	-	-	-	-	-	-	-
414	IMIM - Barcelona	30	Male	Healthy	GC	-	-	-	-	-	-	-	-	-	-	-
415	IMIM - Barcelona	36	Female	Healthy	GG	-	-	-	-	-	-	-	-	-	-	-
416	IMIM - Barcelona	34	Female	Healthy	GG	-	-	-	-	-	-	-	-	-	-	-
417	IMIM - Barcelona	31	Male	Healthy	GC	-	-	-	-	-	-	-	-	-	-	-
418	IMIM - Barcelona	46	Female	Healthy	GG	-	-	-	-	-	-	-	-	-	-	-
419	IMIM - Barcelona	35	Female	Healthy	GC	-	-	-	-	-	-	-	-	-	-	-
420	IMIM - Barcelona	60	Male	Healthy	GC	-	-	-	-	-	-	-	-	-	-	-
421	IMIM - Barcelona	54	Female	Healthy	CC	-	-	-	-	-	-	-	-	-	-	-
422	IMIM - Barcelona	50	Female	Healthy	GG	-	-	-	-	-	-	-	-	-	-	-
423	IMIM - Barcelona	37	Female	Healthy	GC	-	-	-	-	-	-	-	-	-	-	-
424	IMIM - Barcelona	45	Male	Healthy	GC	-	-	-	-	-	-	-	-	-	-	-
425	IMIM - Barcelona	50	Male	Healthy	GC	-	-	-	-	-	-	-	-	-	-	-
426	IMIM - Barcelona	34	Male	Healthy	GG	-	-	-	-	-	-	-	-	-	-	-
427	IMIM - Barcelona	43	Female	Healthy	GG	-	-	-	-	-	-	-	-	-	-	-
428	IMIM - Barcelona	43	Female	Healthy	GC	-	-	-	-	-	-	-	-	-	-	-
429	IMIM - Barcelona	38	Female	Healthy	GG	-	-	-	-	-	-	-	-	-	-	-
430	IMIM - Barcelona	48	Male	Healthy	GG	-	-	-	-	-	-	-	-	-	-	-
431	IMIM - Barcelona	32	Female	Healthy	CC	-	-	-	-	-	-	-	-	-	-	-
432	IMIM - Barcelona	58	Male	Healthy	GG	-	-	-	-	-	-	-	-	-	-	-
433	IMIM - Barcelona	51	Male	Healthy	GC	-	-	-	-	-	-	-	-	-	-	-
434	IMIM - Barcelona	37	Male	Healthy	GG	-	-	-	-	-	-	-	-	-	-	-
435	IMIM - Barcelona	52	Male	Healthy	GC	-	-	-	-	-	-	-	-	-	-	-
436	IMIM - Barcelona	44	Female	Healthy	GG	-	-	-	-	-	-	-	-	-	-	-
437	IMIM - Barcelona	57	Male	Healthy	CC	-	-	-	-	-	-	-	-	-	-	-
438	IMIM - Barcelona	34	Female	Healthy	GC	-	-	-	-	-	-	-	-	-	-	-
439	IMIM - Barcelona	41	Female	Healthy	GG	-	-	-	-	-	-	-	-	-	-	-
440	IMIM - Barcelona	47	Female	Healthy	GG	-	-	-	-	-	-	-	-	-	-	-
441	IMIM - Barcelona	42	Female	Healthy	GG	-	-	-	-	-	-	-	-	-	-	-
442	IMIM - Barcelona	32	Female	Healthy	GC	-	-	-	-	-	-	-	-	-	-	-
443	IMIM - Barcelona	30	Female	Healthy	CC	-	-	-	-	-	-	-	-	-	-	-
444	IMIM - Barcelona	45	Male	Healthy	GC	-	-	-	-	-	-	-	-	-	-	-
445	IMIM - Barcelona	43	Male	Healthy	CC	-	-	-	-	-	-	-	-	-	-	-
446	IMIM - Barcelona	45	Female	Healthy	GC	-	-	-	-	-	-	-	-	-	-	-
447	IMIM - Barcelona	46	Female	Healthy	GC	-	-	-	-	-	-	-	-	-	-	-
448	IMIM - Barcelona	60	Male	Healthy	GG	-	-	-	-	-	-	-	-	-	-	-
449	IMIM - Barcelona	33	Female	Healthy	GG	-	-	-	-	-	-	-	-	-	-	-
450	IMIM - Barcelona	34	Male	Healthy	GG	-	-	-	-	-	-	-	-	-	-	-
451	IMIM - Barcelona	31	Female	Healthy	GC	-	-	-	-	-	-	-	-	-	-	-
452	IMIM - Barcelona	32	Male	Healthy	GC	-	-	-	-	-	-	-	-	-	-	-
453	IMIM - Barcelona	35	Female	Healthy	GC	-	-	-	-	-	-	-	-	-	-	-
454	IMIM - Barcelona	30	Female	Healthy	GG	-	-	-	-	-	-	-	-	-	-	-
455	IMIM - Barcelona	30	Female	Healthy	GC	-	-	-	-	-	-	-	-	-	-	-
456	IMIM - Barcelona	34	Male	Healthy	CC	-	-	-	-	-	-	-	-	-	-	-
457	IMIM - Barcelona	30	Female	Healthy	GG	-	-	-	-	-	-	-	-	-	-	-
458	IMIM - Barcelona	50	Female	Healthy	GC	-	-	-	-	-	-	-	-	-	-	-
459	IMIM - Barcelona	36	Male	Healthy	GC	-	-	-	-	-	-	-	-	-	-	-
460	IMIM - Barcelona	33	Female	Healthy	GG	-	-	-	-	-	-	-	-	-	-	-
461	IMIM - Barcelona	29	Female	Healthy	GG	-	-	-	-	-	-	-	-	-	-	-
462	IMIM - Barcelona	30	Female	Healthy	GG	-	-	-	-	-	-	-	-	-	-	-
463	IMIM - Barcelona	44	Female	Healthy	GG	-	-	-	-	-	-	-	-	-	-	-
464	IMIM - Barcelona	46	Female	Healthy	GG	-	-	-	-	-	-	-	-	-	-	-
465	IMIM - Barcelona	35	Male	Healthy	GC	-	-	-	-	-	-	-	-	-	-	-
466	IMIM - Barcelona	50	Female	Healthy	GG	-	-	-	-	-	-	-	-	-	-	-
467	IMIM - Barcelona	31	Male	Healthy	GC	-	-	-	-	-	-	-	-	-	-	-
468	IMIM - Barcelona	24	Male	Healthy	CC	-	-	-	-	-	-	-	-	-	-	-
469	IMIM - Barcelona	38	Female	Healthy	CC	-	-	-	-	-	-	-	-	-	-	-
470	IMIM - Barcelona	27	Female	Healthy	GG	-	-	-	-	-	-	-	-	-	-	-
471	IMIM - Barcelona	30	Female	Healthy	GC	-	-	-	-	-	-	-	-	-	-	-
